# Supplementary material for: Inhibition of Sterol Biosynthesis Alters Tubulin Association with Detergent-Insoluble Membranes and Affects Microtubule Organization in Pollen Tubes of Nicotiana tabacum L
Source: Plants (Basel). 2025 Dec 17;14(24):3845. doi: 10.3390/plants14243845 (PMC12736560; doi:10.3390/plants14243845)
Supplement: Supplementary file 1 [file plants-14-03845-s001.zip]

Archive with 1 entries (1 files):
- plants-3989656-supplementary.pdf
